# Supplementary material for: The Endplate Role in Degenerative Disc Disease Research: The Isolation of Human Chondrocytes from Vertebral Endplate—An Optimised Protocol
Source: Bioengineering (Basel). 2022 Mar 25;9(4):137. doi: 10.3390/bioengineering9040137 (PMC9029037; doi:10.3390/bioengineering9040137)
Supplement: Supplementary file 1 [file bioengineering-09-00137-s001.zip]

Archive with 1 entries (1 files):
- bioengineering-1588830-supplementary.pdf
